# Supplementary material for: The ASSIST Study - The BD Odon Device for assisted vaginal birth: a safety and feasibility study
Source: Trials. 2019 Mar 5;20:159. doi: 10.1186/s13063-019-3249-z (PMC6402154; doi:10.1186/s13063-019-3249-z)
Supplement: Supplementary file 1 — Case report forms. Copies of the case report forms for the ASSIST Study. (ZIP 830 kb) [file 13063_2019_3249_MOESM1_ESM.zip]

Archive with 4 entries (4 files):
- PublicationFiles-supplementary_file_a1_R0.pdf
- PublicationFiles-supplementary_file_a2R0.pdf
- PublicationFiles-supplementary_file_a3R0.pdf
- PublicationFiles-supplementary_file_a4R0.pdf
